# Supplementary material for: Effect of ovariectomy on proximal tibia metaphysis and lumbar vertebral body in common marmoset monkeys
Source: Primate Biol. 2019 Jul 12;6(2):65–73. doi: 10.5194/pb-6-65-2019 (PMC7041521; doi:10.5194/pb-6-65-2019)
Supplement: The supplement related to this article is available online at: https://doi.org/10.5194/pb-6-65-2019-supplement. [file pb-6-65-supplement.zip]

Archive with 3 entries (3 files):
- data_additional_Figures 1-3.xls
- Data for Primate Biology_Figures_3to5.xls
- pb-6-65-2019-supplement-title-page.pdf
